# Supplementary material for: Consistent Measurement of Parasite-Specific Antigen Levels in Sera of Patients with Neurocysticercosis Using Two Different Monoclonal Antibody (mAb)-Based Enzyme-Linked Immunosorbent Assays
Source: Pathogens. 2023 Apr 6;12(4):566. doi: 10.3390/pathogens12040566 (PMC10143799; doi:10.3390/pathogens12040566)
Supplement: Supplementary file 1 [file pathogens-12-00566-s001.zip]

Archive with 1 entries (1 files):
- pathogens-2301754-supplementary.pdf
